# Supplementary material for: Experiences from COVID-19-driven use of telephone consultations in a cardiology clinic—The CoviTel study
Source: PLoS One. 2022 Oct 19;17(10):e0273492. doi: 10.1371/journal.pone.0273492 (PMC9581424; doi:10.1371/journal.pone.0273492)
Supplement: S1 Dataset — (XLSX) [file pone.0273492.s001.xlsx]

## Sheet: Ark1
Age	Sex M/F	Primary diagnosis (ICD-10 code)	Was TC first contact? (Y = Y / N = N)	Was contact established? ( Yes = Y / No = N / Someone else = O)	Outcome (See coding table 1)	30 days follow-Up (see coding table 2)
<40	F	DE785	N	Y	2	1		Outcome - coding table 1
70-79	F	DZ035	N	Y	2	1		1	Discharged, reffered back to GP
40-49	F	DI802A	N	Y	3	1		2	New examination and consultation with doctor scheduled
60-69	M	DI480	N	Y	3	1		3	New consultation with doctor scheduled
40-49	F	DI201	N	Y	1	4		4	New consultation with nurse scheduled
60-69	M	DI493	N	Y	2	1		5	“Missed planned examinations”
50-59	M	DZ035C	N	Y	1	1		6	The patient was admitted to the hospital due to TC
70-79	F	DI489	N	Y	2	1
70-79	F	DI208E	N	Y	1	1		30 days follow-up - coding table 2
60-69	F	DZ035A	N	Y	2	1		1	No unscheduled contact was provided during the 30-day follow-up
70-79	M	DI340	N	Y	2	2		2	The patient contacted the department with questions after TC
40-49	M	DI109	N	N	3	8		3	Discharged patient was re-referred under the same cardiac diagnosis
50-59	F	DI489	N	N	3	8		4	The patient was admitted to the hospital; cardiac cause
<40	M	DI109	N	Y	1	1		5	The patient was admitted to the hospital; non-cardiac cause
60-69	M	DI489	N	Y	2	1		6	Patient died, assumed non-cardiac cause
40-49	M	DZ035C	N	N	2	1		7	Patient died, assumed cardiac cause
>79	M	DI472A	N	O	2	1		8	2nd attempt of TC with patients where no contact had been made during the first scheduled TC
40-49	F	DZ035A	Y	Y	1	1
70-79	F	DI342	N	Y	2	1
>79	M	DI509	N	O	2	1
>79	F	DI350	N	Y	3	1
60-69	M	DI480	N	Y	1	1
60-69	M	DI259	N	Y	1	1
<40	F	DZ035	N	N	1	1
70-79	F	DI109	N	N	3	8
<40	F	DZ035A	N	N	1	1
<40	F	DI493	N	Y	1	1
70-79	F	DI481	N	Y	2	1
70-79	M	DI259	N	Y	2	1
70-79	M	DI489	N	Y	4	1
60-69	M	DI803E	N	Y	2	1
60-69	M	DZ952	N	N	1	1
60-69	F	DI489	N	N	3	8
70-79	F	DI482	N	Y	3	1
60-69	M	DI269	N	Y	5	1
70-79	M	DI829B	N	N	3	8
<40	F	DI829B	N	Y	4	5
50-59	F	DI269A	N	Y	1	1
50-59	F	DI829B	N	Y	1	1
40-49	F	DI803E	N	Y	1	5
40-49	M	DI802	N	Y	1	1
>79	F	DI269A	N	O	1	1
40-49	F	DI802	N	Y	4	1
50-59	M	DI800A	N	Y	1	1
60-69	F	DI260	N	Y	1	1
40-49	M	DI719A	N	Y	2	1
70-79	F	DI422	N	N	3	8
70-79	M	DI481	N	Y	3	8
60-69	F	DZ035	N	Y	1	1
70-79	F	DI109	N	Y	4	1
<40	M	DZ035A	N	Y	1	1
60-69	M	DI259	N	Y	4	2
<40	M	DZ035A	Y	N	3	8
70-79	M	DI480	N	Y	4	4
40-49	M	DZ035A	N	Y	1	1
>79	M	DZ035A	N	Y	1	1
60-69	F	DZ035A	Y	Y	1	1
70-79	F	DI422	N	O	1	1
50-59	M	DI455B	N	O	2	1
70-79	F	DG459	Y	N	3	8
<40	F	DZ035C	N	Y	2	1
70-79	F	DZ035C	N	Y	1	1
>79	F	DR559	N	Y	3	1
40-49	M	DE782C	N	N	2	1
>79	M	035A	N	Y	2	1
<40	M	DI456C	N	Y	2	1
60-69	F	DI493	Y	Y	1	1
70-79	F	DI259	N	Y	1	1
70-79	M	DI491	N	Y	1	1
50-59	F	DI269	N	Y	1	1
50-59	M	DI200	N	Y	1	1
50-59	M	DI489	N	Y	1	1
40-49	M	DI259	N	Y	2	1
60-69	F	DE780	N	N	2	1
50-59	F	DI489	N	Y	2	1
50-59	M	DZ952	N	Y	2	1
40-49	M	DI259	N	Y	2	1
60-69	F	DI803F	N	Y	2	1
70-79	M	DR296	Y	Y	2	1
70-79	M	DI802	N	N	5	1
50-59	F	DI208E	N	Y	2	1
50-59	M	DI493	N	Y	1	1
70-79	F	DG459	Y	Y	1	1
70-79	M	DI109	N	N	4	1
70-79	M	DI109	N	Y	3	1
60-69	M	DI208E	N	Y	1	1
50-59	M	DZ035	N	Y	2	5
40-49	M	DI109	N	Y	3	1
60-69	M	DI259	N	Y	3	1
60-69	F	DI259	N	N	3	1
50-59	M	DI248	N	Y	2	1
60-69	F	DI214	N	Y	2	1
60-69	M	DI481	N	Y	2	1
70-79	M	DI829B	N	Y	3	1
70-79	F	DI480	N	Y	1	1
60-69	M	DI480	N	Y	4	2
60-69	F	DZ035C	N	Y	5	1
50-59	M	DI480	N	Y	2	1
>79	F	DI213	N	Y	1	1
60-69	M	DI259	N	Y	2	1
60-69	M	DZ038	N	Y	1	1
70-79	M	DI350	N	Y	1	1
50-59	M	DE780	N	Y	2	1
50-59	F	DZ035	N	Y	2	1
70-79	M	DZ035A	N	Y	2	2
70-79	M	DI259	N	Y	2	1
60-69	M	DI483	N	Y	2	1
70-79	M	DI259	N	Y	3	1
>79	M	DI489	N	Y	2	1
40-49	M	DI259	N	N	3	8
70-79	M	DI259	N	N	3	8
50-59	M	DI482	N	N	2	8
70-79	M	DZ035A	N	N	3	8
70-79	F	DI489	N	Y	2	8
<40	M	DZ035A	N	Y	2	5
40-49	F	DI340	N	N	1	1
<40	M	DI109	N	Y	1	1
60-69	M	DI481	N	Y	2	1
60-69	M	DI489	N	N	3	8
<40	M	DI480	N	N	3	1
70-79	F	DZ035C	N	Y	1	1
40-49	M	DI259	N	Y	2	1
70-79	M	DZ035A	N	Y	3	1
70-79	M	DI482	N	Y	2	1
40-49	M	DZ035A	Y	Y	2	1
50-59	M	DZ035	N	Y	2	1
70-79	F	DI269A	N	Y	2	1
>79	M	DI259	N	Y	2	1
60-69	M	DI208E	N	Y	2	1
>79	F	DI489	N	Y	1	1
60-69	M	DZ035C	N	Y	3	8
<40	M	DZ035	N	Y	1	1
60-69	F	DI208E	N	Y	2	8
40-49	M	DI489	N	N	3	8
70-79	M	DI259	N	N	3	1
<40	F	DI471RA	N	Y	2	1
70-79	M	DI480	N	Y	2	5
70-79	F	DI489	N	Y	2	2
50-59	F	DI480	N	Y	2	8
70-79	M	DI495B	N	Y	2	1
70-79	F	DI489	N	Y	2	2
50-59	M	DI482	N	Y	2	1
60-69	M	DZ035C	N	Y	3	1
40-49	M	DI482	N	O	1	5
>79	F	DI269	N	Y	1	1
40-49	F	DZ035A	Y	Y	3	8
40-49	F	DI269A	N	Y	2	1
50-59	F	DI480	N	Y	2	1
50-59	F	DZ952	N	Y	2	1
60-69	F	DZ035C	N	N	1	1
50-59	F	DI480	N	Y	2	1
70-79	F	DI479	N	Y	2	1
60-69	F	DI109	N	Y	2	1
50-59	M	DI259	N	Y	2	1
60-69	F	DZ035	N	Y	1	1
60-69	M	DI209	N	Y	1	1
>79	F	DI480	N	O	2	5
60-69	M	DI259	N	Y	1	1
70-79	F	DI489	N	Y	1	1
>79	F	DI340	N	Y	2	1
40-49	F	DZ035A	Y	Y	2	1
40-49	M	DI489	N	Y	1	1
<40	F	DR559	N	Y	2	1
60-69	M	DI480	N	Y	2	1
60-69	F	DZ035A	N	O	2	1
<40	M	DI456D	Y	O	2	1
60-69	M	DI489	N	Y	1	5
<40	F	DE780B1	Y	Y	2	1
60-69	M	DI489	N	Y	2	1
50-59	F	DZ035A	N	Y	2	1
40-49	F	DI109	N	Y	4	1
60-69	M	DI471	N	N	2	1
50-59	M	DI251	N	Y	2	5
60-69	M	DI259	N	N	3	8
70-79	F	DI489	N	Y	4	1
60-69	M	DI214	N	Y	1	1
60-69	M	DI259	N	Y	1	1
60-69	M	DI259	N	N	2	1
40-49	F	DI210B	N	Y	2	1
>79	M	DI489	N	Y	2	1
40-49	M	DE785	Y	Y	2	1
40-49	F	DI803	N	Y	2	1
50-59	M	DI259	N	Y	2	1
70-79	M	DI340	N	Y	2	1
50-59	F	DZ035A	N	Y	1	1
<40	F	DZ035A	N	Y	2	1
70-79	F	DI269A	N	Y	1	1
50-59	F	DZ035	N	N	2	8
60-69	M	DI481	N	Y	5	1
60-69	F	DI491	N	Y	2	5
60-69	F	DI259	N	Y	4	1
60-69	M	DI259	N	Y	2	1
70-79	M	DI489	N	Y	2	4
50-59	F	DI489	N	Y	2	5
70-79	F	DI340	N	Y	2	1
<40	M	DI109	N	Y	2	1
50-59	F	DI422	N	O	3	1
70-79	F	DI109	Y	Y	4	1
<40	M	DZ035A	Y	Y	1	1
50-59	F	DZ035	N	Y	5	1
50-59	F	DI480	N	Y	2	1
>79	F	DI489	N	O	2	1
70-79	M	DT817D	N	Y	2	1
<40	M	DZ035A	N	Y	2	1
50-59	F	DR074	N	Y	2	1
70-79	M	DI493	N	Y	2	1
70-79	F	DI209	N	Y	1	5
50-59	F	DZ035A	Y	Y	2	1
70-79	M	DI350	N	O	3	5
50-59	M	DZ034	N	Y	2	1
60-69	F	DI319	N	Y	2	1
70-79	M	DI489	N	Y	1	1
70-79	M	DI259	N	Y	2	1
70-79	M	DI200	N	Y	2	1
60-69	F	DI109	Y	Y	1	1
70-79	M	DI489	Y	Y	4	1
60-69	F	DI489	N	Y	4	1
70-79	M	DZ035E	Y	N	2	8
60-69	F	DZ035C	Y	N	2	1
40-49	F	DE221	Y	Y	2	1
60-69	M	DI259	Y	O	2	1
60-69	M	DI259	N	Y	2	1
>79	F	DZ035D	Y	N	2	8
60-69	M	DI491	Y	Y	2	1
60-69	F	DZ035C	Y	Y	2	1
40-49	F	DZ035A	Y	Y	2	1
70-79	M	DI719	N	Y	2	1
60-69	F	DI493	Y	Y	2	1
<40	F	DZ035A	N	Y	1	1
>79	M	DZ035A	Y	O	2	1
>79	F	DZ035D	Y	N	2	1
<40	F	DZ035A	Y	Y	2	1
50-59	M	DE780B	N	Y	2	1
50-59	M	DI259	N	N	3	8
70-79	M	DI259	N	Y	2	1
50-59	M	DI214	N	Y	1	5
70-79	F	DR074	N	Y	2	1
50-59	M	DI208E	N	N	3	8
70-79	F	DI200	N	O	2	5
60-69	F	DI200	N	Y	2	1
>79	F	DI259	N	Y	1	1
60-69	M	DI481	N	Y	2	1
<40	M	DI471	Y	O	1	1
60-69	F	DI200	N	Y	2	1
50-59	M	DI491	N	Y	1	1
70-79	F	DI109	N	N	3	8
40-49	F	DR002	N	Y	2	1
50-59	F	DI480	N	N	3	8
								70	66
								73	69
								84	76
								66	62
								55	55
								75	64
								44	88
								57	40
								83	65
								74	24
								79	39
								79	76
								85	75
								86	69
									76
								1010	72
									19
									20
									78
									48
									84
									65
									57
									86
									90
									31
									66
									76
									55
									55
									76
									59
									62
									70
									64
									57
									77
									60
									83
									57
									75
									79
									27
									63
									69
									32
									75
									72
									42
									86
									44
									29
									73
									74
									52
									71
									79
									57
									46
									46
									53
									52
									75
									81
									70
									46
									44
									26
									67
									69
									18
									68
									69
									58
									64
									71
									84
									59
									29
									61
									61
									71
									53
									28
									52
									88
									20
									71
									54
									72
									76
									67
									67
									48
									68
									28
									89
									24
									60
									21
									51
									47
									53
									6135
